# Supplementary material for: Comparison of the SARS-CoV-2 spike protein ELISA and the Abbott Architect SARS-CoV-2 IgG nucleocapsid protein assays for detection of antibodies
Source: PLoS One. 2021 Jul 29;16(7):e0255208. doi: 10.1371/journal.pone.0255208 (PMC8320896; doi:10.1371/journal.pone.0255208)
Supplement: S1 Data — (XLSX) [file pone.0255208.s001.xlsx]

## Sheet: Sheet1
ID	Abbott	CDC ELISA
1	1.01	0.41975
2	0.11	0.966
3	0.09	0.575
4	5.36	6.44775
5	6.96	7.03375
6	0.15	0.177912
7	5.05	6.71994
8	0.13	0
9	0.14	0
10	3.08	6.44825
11	0.7	6.506
12	2.22	3.29225
13	8.07	6.83775
14	6.18	6.4885
15	0.09	0
16	0.06	0
17	0.75	0.337243
18	4.71	5.48325
19	0.76	2.10725
20	0.1	0
21	0.11	0
22	0.93	3.9245
23	3.19	5.20725
24	0.2	0.689537
25	3.59	4.8765
26	0.08	0
27	1.51	2.7555
28	1.38	1.5575
29	0.1	0
30	0.11	0
31	0.13	0
32	0.06	0
33	0.09	0
34	0.06	0
35	0.27	0
36	4.37	6.0385
37	6.98	6.32925
38	0.09	0
39	6.8	6.66925
40	9.42	6.45961
41	0.08	0
42	0.05	0
43	0.06	0
44	0.05	0
45	1.55	1.5525
46	0.13	0.229998
47	0.06	0
48	5.7	5.18475
49	5.5	5.7889
50	0.19	0
51	0.15	0.660613
52	0.05	0
53	0.05	0.259423
54	2.75	4.11425
55	0.31	0
56	0.2	0
57	0.18	0
58	0.13	0
59	1.26	2.8198
60	0.05	0
61	0.05	0.193493
62	0.08	0
63	0.05	0.201288
64	0.19	0
65	10.57	1.62334
66	8.57	6.70237
67	0.23	0
68	0.13	0
69	0.07	0
70	0.04	0
71	7.48	7.13425
72	9.17	6.88427
73	4.73	3.48618
74	5.14	4.675
75	5.84	5.96406
76	0.14	0
77	0.27	2.67113
78	0.08	0
79	5.56	6.9255
80	7.46	6.9255
81	0.05	0
82	7.4	6.028
83	8.53	6.13127
84	7.79	6.47675
85	9.68	6.30387
86	0.05	0
87	0.05	0
88	0.17	0
89	0.14	0
90	0.09	0
91	0.04	0
92	0.05	0
93	7.94	5.94907
94	0.06	0
95	0.04	0
96	4.3	6.57585
97	0.11	0
98	2.2	4.87994
99	7.21	6.27141
100	5.43	5.4418
101	8.86	7.02566
102	0.64	4.89655
103	9.9	6.43991
104	7.83	6.7785
105	0.05	0
